# Supplementary material for: Epidemiological Patterns of Seasonal Respiratory Viruses during the COVID-19 Pandemic in Madagascar, March 2020–May 2022
Source: Viruses. 2022 Dec 20;15(1):12. doi: 10.3390/v15010012 (PMC9864023; doi:10.3390/v15010012)
Supplement: Supplementary file 1 [file viruses-15-00012-s001.zip]

Archive with 1 entries (1 files):
- viruses-2055564-supplementary.pdf
